# Supplementary material for: Anti-Inflammatory Effects and Metabolomic Analysis of Ilex Rotunda Extracted by Supercritical Fluid Extraction
Source: Int J Mol Sci. 2024 Nov 7;25(22):11965. doi: 10.3390/ijms252211965 (PMC11593382; doi:10.3390/ijms252211965)
Supplement: Supplementary file 1 [file ijms-25-11965-s001.zip]

Archive with 1 entries (1 files):
- ijms-3286558-supplementary.pdf
